# Supplementary material for: Effect of Data Reduction Techniques on Daily Moderate to Vigorous Physical Activity Collected with ActiGraph® in People with COPD
Source: J Clin Med. 2023 Aug 16;12(16):5340. doi: 10.3390/jcm12165340 (PMC10455487; doi:10.3390/jcm12165340)
Supplement: Supplementary file 1 [file jcm-12-05340-s001.zip]

Archive with 1 entries (1 files):
- jcm-2432173-supplementary.pdf
